# Supplementary material for: Association Between Sarcopenia and Acupressure Testing in Older Adults Requiring Long-Term Care
Source: Medicina (Kaunas). 2024 Nov 11;60(11):1852. doi: 10.3390/medicina60111852 (PMC11596401; doi:10.3390/medicina60111852)
Supplement: Supplementary file 1 [file medicina-60-01852-s001.zip]

Archive with 1 entries (1 files):
- medicina-3261580-supplementary.pdf
